# Supplementary material for: Panels of HIV-1 Subtype C Env Reference Strains for Standardized Neutralization Assessments
Source: J Virol. 2017 Sep 12;91(19):e00991-17. doi: 10.1128/JVI.00991-17 (PMC5599761; doi:10.1128/JVI.00991-17)
Supplement: Supplemental material [file JVI.00991-17_zjv999182949sd2.xlsx]

## Sheet: TableS1-05-2017
Accession	EnvName	CommonName	ShortName	GeoSource	Year	is.TF	EarlyAcute1or2	in.12	k.medoids	in.100	in.50	PGT145	PGDM1400	PG9	VRC26.08	VRC26.25	PGT121	PGT128	10-1074	10-1074V	VRC07	VRC07-523	3BNC117	VRC01	VRC13	10E8	4E10	2F5	2G12	IgG1b12	sCD4	glycanN332N334	glycanN293N295	glycanN130	glycanN156N160	V11ength	V1pngs	V1charge	V2length	V2pngs	V2charge	V1V2length	V1V2pngs	V1V2charge	V3length	V3pngs	V3charge	V4length	V4pngs
JN681232	ZAwc_07_CT072_1_E_JN681232	CT072_56_7	CT072	ZAwc	2007	TRUE	E	FALSE	FALSE	TRUE	TRUE	0.536	0.005	0.002	9.989	0.002	0.002	0.002	0.002	<0.0003	0.053	0.029	0.014	0.06	0.016	0.264	5.53	>50	>50	>50	22.99	N332	none	none	both	17	2	0	7	0	-1	24	2	-1	35	1	6	11	2
FJ443575	MW_07_Ce703010217_1_E_FJ443575	Ce703010217_B6	Ce703010217	MW	2007	TRUE	E	FALSE	FALSE	FALSE	FALSE	0.029	0.006	0.02	0.135	<0.0003	0.005	0.06	0.007	0.001	0.088	0.034	0.032	0.29	0.018	0.071	0.5	>50	>50	11.3	5.7	N332	none	none	both	11	1	-2	14	2	-1	25	3	-3	35	1	4	7	2
HM215300	TZ_05_3426_0_E_HM215300	3426.v5.c17	3426	TZ	2005	FALSE	E	FALSE	FALSE	TRUE	FALSE	0.207	0.001	0.03	0.93	0.02	0.007	0.01	0.008	0.004	0.085	0.067	0.049	0.26	0.123	0.127	1.4	>50	>50	>50	18.7	N332	none	N130	both	19	4	0	7	0	1	26	4	1	35	1	4	11	3
DQ411852	ZAkz_99_Du156_NA_E_DQ411852	Du156.12	Du156	ZAkzn	1999	NA	E	FALSE	TRUE	FALSE	FALSE	0.001	0.002	0.02	0.011	<0.0003	0.006	0.02	0.01	0.002	0.015	0.008	0.02	0.06	0.004	0.011	0.2	>50	>50	0.8	13.4	N332	N295	none	both	19	3	0	8	1	-1	27	4	-1	35	1	4	8	1
HQ615948	ZAlp_05_18814602_1_A1_HQ615948	18814602_H8_F3	18814602	ZAlp	2005	TRUE	A1	FALSE	FALSE	TRUE	TRUE	<0.001	0.001	0.02	<0.0003	<0.0003	0.003	0.01	0.006	0.002	0.009	0.005	0.007	0.02	0.012	0.05	1.75	>50	>50	>50	4.85	N332	N293	none	both	24	3	0	8	2	0	32	5	0	35	1	3	11	2
JN681243	ZAnw_08_Ko756_1_E_JN681243	Ko756_38_Tb12	Ko756	ZAnw	2008	TRUE	E	FALSE	FALSE	FALSE	FALSE	0.013	0.001	0.01	0.052	<0.0003	0.009	0.01	0.017	0.007	0.032	0.017	0.019	0.07	0.055	0.377	4.36	>50	>50	>50	16.69	N332	none	N130	both	15	2	0	6	1	0	21	3	0	35	1	4	12	2
KF114889	ZAwc_07_CT184_1_E_KF114889	CT184_D3.15	CT184	ZAwc	2007	TRUE	E	FALSE	FALSE	TRUE	FALSE	0.001	0.006	0.04	0.005	0.002	<0.001	0.01	0.002	<0.0003	0.058	0.012	0.133	0.1	0.074	0.803	7.07	>50	>50	>50	29.86	N332	none	N130	both	13	1	-1	9	1	0	22	2	-1	35	1	4	7	1
KC154027	ZAkz_09_CAP341_1_E_KC154027	CAP341.2.00.C10.18	CAP341	ZAkzn	2009	TRUE	E	FALSE	FALSE	FALSE	FALSE	0.014	0.003	0.23	<0.0003	<0.0003	0.005	0.28	0.003	<0.0003	0.081	0.107	0.065	0.34	0.372	0.836	1.01	>50	>50	>50	>50	N332	none	N130	both	10	2	0	5	1	-2	15	3	-2	34	1	5	11	2
AY424163	ZM_98_ZM106F_NA_E_AY424163	ZM106F.PB9	ZM106F	ZM	1998	NA	E	FALSE	FALSE	TRUE	TRUE	0.063	0.009	0.29	0.034	0.002	0.007	0.02	0.008	0.003	0.079	0.018	0.06	0.19	0.254	>25	7.2	>50	>50	>50	23	N332	none	none	both	19	2	0	8	1	-2	27	3	-2	35	1	4	10	2
JN681239	ZAwc_08_CT977_1_E_JN681239	CT977_69_12	CT977	ZAwc	2008	TRUE	E	FALSE	FALSE	FALSE	FALSE	0.003	0.003	0.37	0.002	<0.0003	0.103	0.01	0.102	0.044	0.098	0.034	0.064	0.24	0.054	0.075	2.43	>50	>50	>50	7.32	N332	none	N130	both	27	3	-2	7	0	1	34	3	-1	35	1	4	12	2
HQ615944	ZAmp_07_20198102_1_A1_HQ615944	20198102_E9_G1	20198102	ZAmp	2007	TRUE	A1	FALSE	FALSE	TRUE	FALSE	0.014	0.011	0.03	<0.0003	<0.0003	0.756	0.09	0.196	0.316	0.044	0.035	0.366	0.16	0.019	0.395	4.81	>50	>50	42.36	2.46	N332	none	none	both	19	3	0	12	2	-2	31	5	-2	35	1	4	12	2
FJ443533	MW_06_Ce703010010_1_A1_FJ443533	Ce703010010_C4	Ce703010010	MW	2006	TRUE	A1	TRUE	FALSE	FALSE	FALSE	0.003	0.001	0.01	<0.0003	<0.0003	0.008	>10	0.031	0.008	0.025	0.01	0.041	0.11	0.25	0.772	5.2	>50	>50	14.4	3.9	N332	none	none	both	16	1	2	12	1	0	28	2	2	35	1	4	4	1
DQ388517	ZM_02_ZM233M_NA_E_DQ388517	ZM233M.PB6	ZM233M	ZM	2002	NA	E	TRUE	FALSE	TRUE	TRUE	0.008	<0.001	0.002	<0.0003	<0.0003	2.809	>10	0.058	0.051	0.228	0.035	0.13	1.67	0.045	0.259	1.2	>50	>50	>50	2.9	N332	N293	none	N160	11	2	2	8	2	0	19	4	2	35	1	4	4	1
JN681258	ZAkz_09_CAP347_0_E_JN681258	TRP347.2.00_B1_1	CAP347	ZAkzn	2009	FALSE	E	FALSE	FALSE	FALSE	FALSE	0.018	<0.001	0.001	<0.0003	<0.0003	0.191	>10	0.682	0.492	0.155	0.109	0.026	0.24	0.102	0.576	4.85	>50	>50	>50	0.42	N332	N295	none	both	23	3	-2	9	2	1	32	5	-1	35	1	5	15	2
HQ595759	ZAec_07_3514597_1_A2_HQ595759	3514597	3514597	ZAec	2007	TRUE	A2	FALSE	FALSE	TRUE	FALSE	0.053	0.008	>10	<0.0003	<0.0003	0.016	0.05	0.099	0.024	0.111	0.054	0.038	0.5	0.128	3.366	>50	>50	>50	9.32	8.88	N332	N295	none	both	19	3	-1	7	1	-2	26	4	-3	35	1	5	3	0
AY423971	ZM_98_ZM55F_NA_E_AY423971	ZM55F.PB28a	ZM55F	ZM	1998	NA	E	FALSE	FALSE	FALSE	FALSE	0.759	0.055	1.94	0.022	0.003	0.053	0.04	0.048	0.01	0.104	0.022	0.051	0.33	0.053	1.728	8	33.6	>50	>50	24	N332	none	N130	both	7	1	0	11	3	0	18	4	0	35	1	4	9	2
JN681242	ZAnw_08_Ko459_1_E_JN681242	Ko459_T68_4	Ko459	ZAnw	2008	TRUE	E	FALSE	TRUE	TRUE	TRUE	0.006	0.002	>10	0.008	<0.0003	0.172	0.26	0.043	0.03	0.348	0.12	0.173	1.27	0.137	0.21	6.8	>50	>50	>50	5.68	N332	none	N130	both	32	4	-1	8	0	-1	40	4	-2	35	1	4	13	2
JN967793	ZAkz_06_CAP224_1_E_JN967793	CAP224.1.18_C7_3	CAP224	ZAkzn	2006	TRUE	E	FALSE	FALSE	FALSE	FALSE	0.068	0.022	2.19	0.002	<0.0003	0.062	0.14	0.049	0.017	0.444	0.109	0.592	1.26	0.399	0.612	2.2	>50	>50	>50	1.2	N332	N295	N130	both	28	5	-1	8	1	-3	36	6	-4	35	1	4	7	0
KC154023	ZAkz_08_CAP323_1_E_KC154023	CAP323.2.00_B6.45	CAP323	ZAkzn	2008	TRUE	E	FALSE	FALSE	TRUE	FALSE	0.286	0.007	2.98	<0.0003	<0.0003	0.091	0.02	0.105	0.807	2.271	0.053	0.141	>10	5.13	0.847	5.11	>50	>50	14.371	11.143	N334	N295	N130	both	16	3	-1	7	2	-1	23	5	-2	35	1	3	6	1
HM215311	TZ_03_3873_0_E_HM215311	3873.v1.c24	3873	TZ	2003	FALSE	E	FALSE	FALSE	FALSE	FALSE	0.004	0.004	>10	0.002	0.0004	0.024	0.01	0.058	0.018	0.246	0.112	11.05	1.13	>25	1.523	12.6	>50	>50	>50	8.7	N332	none	N130	both	23	4	-1	6	1	-1	29	5	-2	35	1	4	5	1
JX131327	ZAkz_06_CAP69_0_A1_JX131327	CAP69.1.12_TA7.1	CAP69	ZAkzn	2006	FALSE	A1	FALSE	FALSE	TRUE	TRUE	0.163	0.022	7.83	0.005	<0.0003	0.008	0.79	0.024	0.003	>25	0.047	>20	>10	>25	0.081	4.5	>50	>50	>50	14.1	N332	none	none	both	25	4	-1	9	2	1	34	6	0	35	1	5	10	2
KC154017	ZAkz_08_CAP301_1_E_KC154017	CAP301.2.00_C3.20	CAP301	ZAkzn	2008	TRUE	E	FALSE	FALSE	FALSE	FALSE	0.005	0.005	0.06	<0.0003	<0.0003	0.008	0.01	0.005	0.001	0.164	0.03	0.235	3.96	>25	0.567	4.28	>50	>50	>50	47.71	N332	none	N130	both	12	0	0	14	1	0	26	1	0	35	1	4	6	0
JN977604	ZM_07_235080_1_A2_JN977604	235080_3G7env2(Rev-)	235080	ZM	2007	TRUE	A2	FALSE	FALSE	TRUE	FALSE	0.018	<0.001	0.03	<0.0003	<0.0003	<0.001	0.01	<0.001	<0.0003	0.028	0.004	>20	8.41	>25	0.506	16.84	27.9	>50	>50	24.9	N332	none	N130	both	16	1	0	8	2	-1	24	3	-1	35	1	4	11	2
FJ444284	MW_03_Ce0626_1_A2_FJ444284	Ce0626_E6	Ce0626	MW	2003	TRUE	A2	FALSE	FALSE	FALSE	FALSE	0.023	0.002	0.05	<0.0003	<0.0003	0.026	0.04	0.067	0.016	0.095	0.05	>20	0.52	>25	0.286	0.7	>50	>50	>50	12.6	N332	none	N130	both	30	4	0	5	0	-1	35	4	-1	35	1	3	11	2
FJ444059	ZAnw_07_7060101641A7_1_A1_FJ444059	7060101641A7(Rev-)	7060101641A7	ZAnw	2007	TRUE	A1	FALSE	FALSE	TRUE	TRUE	0.263	0.005	0.14	<0.0003	<0.0003	0.04	0.02	0.033	0.012	0.052	0.024	18.871	0.24	0.033	0.134	1.15	>50	>50	>50	0.8	N332	none	N130	N160	14	2	1	11	2	-2	25	4	-1	35	1	3	13	2
FJ444529	MW_04_1394C9G1_1_A1_FJ444529	1394C9G1(Rev-)	1394C9G1	MW	2004	TRUE	A1	FALSE	FALSE	FALSE	FALSE	<0.001	0.001	0.02	<0.0003	<0.0003	0.823	0.03	0.031	0.013	0.063	0.012	>50	0.36	0.043	0.644	2.16	>50	>50	9.1	8.5	N332	none	none	both	28	3	-3	7	1	-1	35	4	-4	35	1	4	8	2
HQ615961	ZAkz_09_21561324_1_A1_HQ615961	21561324_D3_B5	21561324	ZAkzn	2009	TRUE	A1	FALSE	FALSE	TRUE	FALSE	0.183	0.299	0.1	0.066	0.013	0.09	0.003	0.004	0.003	0.066	0.019	6.983	0.44	0.362	1.479	6.6	>50	>50	>50	8.01	N332	none	none	both	8	1	-1	8	2	-2	16	3	-3	35	1	4	1	0
KC154019	ZAkz_08_CAP306_1_E_KC154019	CAP306.2.00_F9.1	CAP306	ZAkzn	2008	TRUE	E	FALSE	FALSE	FALSE	FALSE	0.173	<0.001	0.04	0.03	<0.0003	0.039	0.03	0.08	0.029	0.192	0.04	0.394	0.34	0.1	1.125	6.65	>50	>50	>50	34.78	N332	none	N130	both	29	7	-1	7	1	-2	36	8	-3	35	1	3	10	1
HQ615953	ZAgp_05_19252094_1_A1_HQ615953	19252094_A5_G2	19252094	ZAgp	2005	TRUE	A1	FALSE	FALSE	TRUE	TRUE	0.118	<0.001	0.01	0.562	<0.0003	0.044	0.05	0.033	0.02	0.332	0.109	5.147	0.47	0.11	1.401	13.79	>50	>50	0.82	0.27	N332	N295	none	both	11	1	0	11	3	-2	22	4	-2	34	1	4	6	1
DQ411851	ZAkz_98_Du151_NA_E_DQ411851	Du151.2	Du151	ZAkzn	1998	NA	E	FALSE	FALSE	FALSE	FALSE	0.055	0.021	0.01	0.095	<0.0003	0.009	0.01	0.01	<0.001	4.633	0.069	>20	>10	>25	1.061	0.8	>50	>50	1.4	3	N332	none	N130	both	12	1	1	11	1	-1	23	2	0	35	1	4	3	0
HQ615945	ZAlp_07_20104663_1_A1_HQ615945	20104663_E11_D2	20104663	ZAlp	2007	TRUE	A1	FALSE	FALSE	TRUE	FALSE	0.304	0.002	0.04	<0.0003	<0.0003	0.012	0.02	0.005	0.009	>25	0.628	>20	>10	>25	0.133	6.06	>50	>50	>50	13.63	N332	none	none	both	17	1	-1	9	2	1	26	3	0	34	1	5	14	2
HQ615950	ZAgp_07_19715820_1_A1_HQ615950	19715820_A10_H2	19715820	ZAgp	2007	TRUE	A1	FALSE	FALSE	FALSE	FALSE	0.032	0.005	0.07	<0.0003	<0.0003	0.073	0.04	0.095	0.037	>25	0.273	>20	>10	>25	0.335	4.87	>50	>50	14.24	6.36	N332	N295	none	both	20	3	0	4	1	-2	24	4	-2	35	1	4	10	2
DQ411854	ZAkz_98_Du422_NA_E_DQ411854	Du422.1	Du422	ZAkzn	1998	NA	E	FALSE	FALSE	TRUE	TRUE	3.802	0.694	0.08	0.004	<0.001	0.017	0.03	0.047	0.014	>25	0.978	>50	>10	>25	0.201	0.7	>50	>50	0.2	9.1	N332	none	none	both	21	3	1	10	1	-2	31	4	-1	35	1	3	9	1
HQ615954	ZAkz_07_2869751_1_A1_HQ615954	2869751_A4_D3	2869751	ZAkzn	2007	TRUE	A1	FALSE	TRUE	FALSE	FALSE	0.494	0.005	0.24	0.005	<0.0003	1.025	0.05	0.17	0.176	0.23	0.078	0.141	0.68	0.564	1.752	17.63	>50	>50	>50	15.96	N332	none	N130	both	20	2	1	10	1	-2	30	3	-1	35	1	4	12	1
KC154014	BW_05_3312_1_A2_KC154014	3312_D6.2	3312	BW	2005	TRUE	A2	FALSE	FALSE	TRUE	FALSE	0.442	0.006	0.14	0.002	<0.0003	>20	0.01	0.043	0.087	0.097	0.035	0.828	0.18	>25	2.805	36.98	>50	>50	>50	>50	N332	none	none	both	22	3	1	8	1	-1	30	4	0	35	1	4	10	2
JN681245	ZAgp_08_ME067_1_E_JN681245	ME067_A10-15	ME067	ZAgp	2008	TRUE	E	FALSE	FALSE	FALSE	FALSE	3.24	0.467	0.3	<0.001	<0.0003	6.692	0.09	0.133	0.083	0.625	0.152	0.25	0.48	1.897	>25	12.29	>50	>50	>50	37.71	N332	none	none	both	22	3	-2	11	1	-2	33	4	-4	35	1	6	13	3
JN681238	ZAwc_08_CT966_1_E_JN681238	CT966_E1-7	CT966	ZAwc	2008	TRUE	E	FALSE	FALSE	TRUE	TRUE	<0.001	0.006	0.02	0.08	<0.0003	7.943	0.05	>20	0.726	0.337	0.072	0.2	0.56	0.058	0.755	7.07	>50	>50	>50	8.25	none	none	N130	both	17	3	-1	6	1	0	23	4	-1	35	1	5	10	0
KF114892	ZAnw_09_Ko243_1_E_KF114892	Ko243_H6.3	Ko243	ZAnw	2009	TRUE	E	TRUE	FALSE	FALSE	FALSE	0.015	0.006	0.14	1.061	<0.0003	1.362	0.04	0.867	0.505	0.357	0.113	0.314	0.67	8.675	1.643	18.62	>50	>50	>50	7.74	N332	N295	none	both	33	2	3	16	2	-1	49	4	2	35	1	4	13	2
FJ444124	ZAgp_07_Ce704810053_1_A1_FJ444124	Ce704810053_2B7	Ce704810053	ZAgp	2007	TRUE	A1	TRUE	FALSE	TRUE	FALSE	3.398	0.003	0.16	<0.001	<0.0003	>20	0.01	>20	>20	1.41	0.069	1.582	>10	0.789	0.28	2.9	>50	>50	41.3	11	none	N295	N130	both	26	3	-1	8	1	-1	34	4	-2	35	1	5	9	1
HQ615957	ZAgp_09_21399975_1_A2_HQ615957	21399975_E2_B3	21399975	ZAgp	2009	TRUE	A2	FALSE	FALSE	FALSE	FALSE	0.056	0.003	0.34	0.003	<0.0003	0.003	>10	0.925	0.119	>25	0.115	15.496	3.08	>25	0.696	17.07	>50	>50	>50	15.03	N332	none	none	both	16	2	-1	6	1	-1	22	3	-2	35	1	4	6	1
HQ595749	ZAgp_08_20915593_1_A1_HQ595749	20915593	20915593	ZAgp	2008	TRUE	A1	FALSE	FALSE	TRUE	TRUE	0.002	<0.001	0.26	<0.0003	<0.0003	1.743	>10	0.58	0.264	20.018	0.075	>20	>10	>25	0.192	25.92	>50	>50	>50	18.9	N332	N295	N130	both	20	3	0	10	2	-3	30	5	-3	35	1	4	4	1
KJ700457	ZAkz_05_CAP206_1_E_KJ700457	CAP206.1.B5.Y681D	CAP206	ZAkzn	2005	TRUE	E	FALSE	FALSE	FALSE	FALSE	0.003	0.009	0.09	0.047	0.0004	2.468	0.01	0.058	0.046	>25	>25	>20	>10	>25	0.395	5.91	>50	>50	>50	17.992	N332	none	N130	both	19	2	-1	7	1	0	26	3	-1	35	1	3	6	1
KC154020	ZAkz_08_CAP308_1_E_KC154020	CAP308.2.00_E11.35	CAP308	ZAkzn	2008	TRUE	E	FALSE	FALSE	TRUE	FALSE	0.006	<0.001	0.02	<0.0003	<0.0003	1.58	2.16	0.533	0.319	>25	>25	>20	>10	5.314	10.121	>50	>50	>50	>50	13.21	N332	none	none	both	26	3	-2	11	1	-1	37	4	-3	35	1	2	9	1
FJ444384	MW_04_Ce0985_1_A1_FJ444384	Ce0985_H7(Rev-)	Ce0985	MW	2004	TRUE	A1	FALSE	FALSE	FALSE	FALSE	2.965	0.012	1.03	0.259	0.119	0.046	0.2	0.249	0.047	>25	7.906	>20	>10	1.94	1.308	17.8	>50	>50	>50	1.2	N332	none	N130	both	24	3	-1	7	1	-2	31	4	-3	35	1	3	10	2
HQ595750	ZAlp_08_20927783_1_A1_HQ595750	20927783	20927783	ZAlp	2008	TRUE	A1	FALSE	FALSE	TRUE	TRUE	0.038	0.006	>10	0.354	0.005	0.245	0.63	4.152	1.012	>25	>25	>20	>10	0.589	0.489	22.1	>50	>50	>50	14.9	N332	none	none	both	28	2	2	17	3	-4	45	5	-2	35	1	5	16	3
AY423984	ZM_00_ZM53M_NA_E_AY423984	ZM53M.PB12	ZM53M	ZM	2000	NA	E	FALSE	FALSE	FALSE	FALSE	0.783	0.002	0.04	<0.0003	<0.0003	<0.001	>10	10	1.035	0.256	0.101	0.21	1.04	0.117	3.253	7	>50	>50	25.9	8.3	none	none	N130	both	9	1	0	8	2	-1	17	3	-1	35	1	4	7	1
KC154018	ZAkz_08_CAP304_1_E_KC154018	CAP304.2.00_F6.6	CAP304	ZAkzn	2008	TRUE	E	FALSE	FALSE	TRUE	FALSE	13.127	0.043	0.01	<0.0003	<0.0003	0.072	>10	0.678	1.228	0.008	0.008	1.282	0.04	0.196	1.555	45.5	>50	>50	2.13	5.93	N332	none	none	both	7	1	-1	8	2	-1	15	3	-2	35	1	4	7	0
HM215341	TZ_03_6838_0_A1_HM215341	6838.v1.c35	6838	TZ	2003	FALSE	A1	FALSE	FALSE	FALSE	FALSE	3.444	0.026	0.02	0.042	<0.0003	0.22	>10	5.261	>20	0.079	0.028	0.251	0.37	0.054	0.344	2.5	>50	>50	>50	2.7	none	none	none	both	17	2	-1	5	1	-1	22	3	-2	35	1	3	3	0
HM215344	TZ_03_6980_0_A1_HM215344	6980.v0.c31	6980	TZ	2003	FALSE	A1	FALSE	FALSE	TRUE	TRUE	>50	0.01	0.06	<0.0003	<0.0003	0.301	>10	>20	15.643	0.041	0.036	0.072	0.1	0.568	3.49	14.5	>50	>50	>50	11	N334	none	N130	both	23	2	-1	6	1	-1	29	3	-2	35	1	3	11	2
HM215307	TZ_04_3728_0_A2_HM215307	3728.v2.c6	3728	TZ	2004	FALSE	A2	TRUE	FALSE	FALSE	FALSE	31.724	>50	0.13	0.0004	<0.0003	3.783	>10	>20	>20	0.024	0.007	0.02	0.06	0.026	0.153	1.6	>50	>50	>50	3.5	none	N295	none	both	16	3	-1	6	1	-1	22	4	-2	35	1	5	9	1
HQ615960	ZAmp_09_20286961_1_A1_HQ615960	20286961_C1_H8	20286961	ZAmp	2009	TRUE	A1	FALSE	FALSE	TRUE	FALSE	3.684	1.591	0.01	<0.0003	<0.0003	1.641	>10	>20	>20	0.299	0.113	0.13	0.4	0.03	0.144	1.14	>50	>50	8.39	1.67	none	none	none	both	15	2	0	4	0	-1	19	2	-1	35	0	2	0	0
JN681223	ZAkz_06_CAP129_1_A2_JN681223	CAP129.1.15_B2_13	CAP129	ZAkzn	2006	TRUE	A2	FALSE	FALSE	FALSE	FALSE	0.331	0.006	0.04	<0.0003	<0.0003	>20	>10	>20	>20	0.042	0.017	0.009	0.15	0.164	0.29	2.86	>50	>50	3.11	48.67	N332	none	none	both	12	2	0	7	1	-2	19	3	-2	35	1	5	11	2
DQ388514	ZM_03_ZM249M_1_A1_DQ388514	ZM249M.PL1	ZM249M	ZM	2003	TRUE	A1	FALSE	TRUE	TRUE	TRUE	1.499	0.016	0.03	0.014	<0.0003	>10	10	>10	10	0.036	0.02	0.03	0.06	0.012	0.579	2.1	>50	>50	3.2	9.7	N332	N295	none	both	17	3	-1	8	1	-2	25	4	-3	35	1	5	12	2
HM215360	MW_02_BF1266_1_A1_HM215360	BF1266.431a	BF1266	MW	2002	TRUE	A1	FALSE	FALSE	FALSE	FALSE	1.437	0.003	0.05	0.002	<0.0003	>10	10	>10	10	0.034	0.009	0.03	0.07	0.024	1.169	6.39	>50	>50	>50	19.4	N334	none	N130	both	20	2	0	7	1	-1	27	3	-1	35	1	3	1	0
HM215316	TZ_01_541_1_E_HM215316	541-F1_A7_2	541	TZ	2001	TRUE	E	FALSE	FALSE	TRUE	FALSE	0.413	0.016	0.05	0.005	<0.0003	>20	>10	>20	>20	0.052	0.023	0.07	0.17	0.043	1.217	29.5	>50	29.6	>50	1.6	none	N295	N130	both	23	3	0	6	1	-1	29	4	-1	35	1	4	10	2
FJ444325	MW_03_Ce0682_1_A1_FJ444325	Ce0682_E4	Ce0682	MW	2003	TRUE	A1	FALSE	FALSE	FALSE	FALSE	17.64	0.01	0.09	0.011	<0.0003	>10	10	>10	10	0.045	0.039	0.03	0.08	0.033	0.349	2.4	47.61	>50	1.62	21.03	N332	none	N130	both	23	2	-1	8	1	-2	31	3	-3	35	1	4	3	0
JN681244	ZAnw_08_Ko870_0_E_JN681244	Ko870_C2_10	Ko870	ZAnw	2008	FALSE	E	FALSE	FALSE	TRUE	TRUE	8.568	0.01	0.01	<0.0003	<0.0003	>20	>10	>20	>20	0.092	0.03	0.131	0.23	0.056	0.523	9.87	>50	>50	>50	14.14	none	none	none	both	16	2	-3	8	1	0	24	3	-3	34	1	3	3	0
FJ443711	ZAgp_07_Ce704010069_1_A2_FJ443711	Ce704010069_C6	Ce704010069	ZAgp	2007	TRUE	A2	FALSE	FALSE	FALSE	FALSE	4.369	0.01	0.03	<0.0003	<0.0003	>20	>10	>20	>20	0.305	0.132	0.226	1.03	0.093	0.76	3.6	>50	>50	24	4.5	none	none	none	both	14	2	1	8	1	-2	22	3	-1	35	1	3	17	2
HQ615958	ZAnc_05_19314479_1_A1_HQ615958	19314479_A2_5	19314479	ZAnc	2005	TRUE	A1	FALSE	FALSE	TRUE	FALSE	9.376	<0.001	0.14	<0.0003	<0.0003	>20	>10	>20	>20	0.213	0.062	0.046	0.84	0.21	0.753	10.9	>50	>50	>50	3.54	none	N295	N130	both	13	1	1	12	3	-2	25	4	-1	35	1	5	7	1
HM215286	TZ_01_304_1_E_HM215286	304_F2_1_11	304	TZ	2001	TRUE	E	FALSE	FALSE	FALSE	FALSE	22.011	0.039	0.02	0.183	<0.0003	>20	>10	>20	>20	0.068	0.019	0.655	0.42	0.013	1.927	35.9	>50	>50	>50	34.5	none	none	none	both	18	3	0	7	1	-3	25	4	-3	35	1	4	10	1
KF114881	BW_06_B005018_1_A2_KF114881	B005018-8_F6.3	B005018	BW	2006	TRUE	A2	FALSE	FALSE	TRUE	TRUE	2.919	<0.001	0.45	0.297	<0.0003	>20	>10	>20	>20	0.222	0.118	0.093	0.28	0.068	0.272	2.86	>50	>50	>50	7.61	N334	none	N130	both	25	3	2	5	1	-1	30	4	1	35	1	1	10	0
HM215262	TZ_04_921_0_E_HM215262	0921.v2.c14	921	TZ	2004	FALSE	E	FALSE	FALSE	FALSE	FALSE	0.03	0.001	0.003	0.0005	<0.0003	13.428	>10	>20	0.59	0.043	0.047	0.17	0.26	0.136	0.775	15.3	15.4	>50	>50	20.1	N332	none	N130	both	7	1	0	11	1	-1	18	2	-1	35	1	4	10	1
KC156123	ZAgp_03_704010042_1_A2_KC156123	704010042	704010042	ZAgp	2003	TRUE	A2	FALSE	FALSE	TRUE	FALSE	0.009	<0.001	0.002	<0.0003	<0.0003	>20	>10	>20	>20	0.067	0.009	0.04	0.16	0.07	0.104	6.5	>50	>50	>50	7.5	none	none	none	both	18	2	-1	13	1	1	31	3	0	35	1	2	14	3
JN681247	ZAgp_08_So186_1_E_JN681247	So186_H6_5	So186	ZAgp	2008	TRUE	E	FALSE	FALSE	FALSE	FALSE	<0.001	<0.001	0.02	0.099	<0.0003	>20	>10	>20	>20	0.067	0.013	0.032	0.07	0.035	0.473	6.1	>50	>50	>50	3	N334	N295	none	both	14	3	0	12	1	1	26	4	1	34	1	3	1	0
HM215320	TZ_05_6040_0_E_HM215320	6040.v4.c15	6040	TZ	2005	FALSE	E	FALSE	FALSE	TRUE	TRUE	0.01	0.003	0.01	0.042	<0.0003	>20	>10	>20	>20	0.061	0.062	0.032	0.15	0.126	2.245	23.5	>50	>50	>50	14.7	N334	none	none	both	25	3	0	4	0	-1	29	3	-1	35	1	5	9	1
FJ444215	MW_03_Ce0393_1_A2_FJ444215	Ce0393_C3	Ce0393	MW	2003	TRUE	A2	FALSE	FALSE	FALSE	FALSE	0.245	0.015	0.02	1.095	0.004	>10	10	>10	10	0.217	0.065	0.2	0.62	0.022	0.257	2.4	>50	>50	>50	21.5	none	none	N130	both	28	4	0	9	0	-3	37	4	-3	34	1	3	5	1
HM215253	TZ_04_41_0_E_HM215253	0041.v3.c18	41	TZ	2004	FALSE	E	FALSE	FALSE	TRUE	FALSE	0.002	<0.001	0.001	1.742	0.008	2.972	>10	>20	>20	0.122	0.058	0.1	0.36	0.13	0.44	8.1	>50	>50	>50	14.5	N334	none	none	both	28	3	-1	8	0	1	36	3	0	35	1	3	9	2
HQ615942	ZAec_07_3545883_1_A2_HQ615942	3545883_G1_E1	3545883	ZAec	2007	TRUE	A2	FALSE	FALSE	FALSE	FALSE	0.019	0.002	0.15	0.304	0.004	>20	>10	>20	>20	0.333	0.111	0.444	0.69	0.289	0.43	3.22	>50	>50	>50	9.82	N334	none	N130	both	27	4	-1	7	1	0	34	5	-1	34	1	4	7	1
FJ443382	ZAkz_06_CeCAP177_1_A1_FJ443382	CeCAP177_1A3	CeCAP177	ZAkzn	2006	TRUE	A1	FALSE	FALSE	TRUE	TRUE	0.117	2.674	0.1	0.002	<0.0003	0.104	>10	>20	>20	0.075	0.017	0.527	0.15	>25	0.422	2.6	>50	>50	15.7	19.4	N334	none	none	both	12	2	0	6	1	-2	18	3	-2	35	1	4	1	0
JN681228	ZAkz_06_CAP260_0_E_JN681228	CAP260.2.00_TA1_1B	CAP260	ZAkzn	2006	FALSE	E	FALSE	TRUE	FALSE	FALSE	1.219	0.004	0.02	0.066	<0.0003	>20	>10	>20	>20	0.044	0.025	0.116	0.07	1.196	1.147	31.01	>50	>50	>50	6.9	none	none	N130	both	11	1	0	7	1	0	18	2	0	34	1	4	7	1
JQ352790	ZAmp_08_20358510_1_A1_JQ352790	2.03585e+07	20358510	ZAmp	2008	TRUE	A1	FALSE	FALSE	TRUE	FALSE	1.953	0.016	0.14	0.002	<0.0003	2.227	>10	8.535	4.316	0.119	0.012	0.192	0.39	>25	2.125	44.77	>50	2.1	>50	>50	N332	N295	none	both	27	3	0	12	2	1	39	5	1	35	1	5	18	2
HQ615959	ZAkz_06_2759058_1_A1_HQ615959	2759058_F10_B6	2759058	ZAkzn	2006	TRUE	A1	TRUE	FALSE	FALSE	FALSE	1.852	0.062	0.13	0.004	<0.0003	1.169	>10	>20	>20	0.537	0.155	1.141	2.64	>25	1.287	2.89	36.33	46.25	36.9	5.09	none	none	N130	both	12	2	-1	11	1	0	23	3	-1	35	1	5	6	0
FJ444586	MW_06_Ce2052_1_A1_FJ444586	Ce2052_G10	Ce2052	MW	2006	TRUE	A1	FALSE	FALSE	TRUE	TRUE	0.001	0.003	0.05	<0.0003	<0.0003	>20	>10	>20	>20	0.032	0.016	0.048	0.18	1.245	0.45	4.6	>50	>50	>50	15.5	N334	none	N130	both	26	3	-1	6	0	0	32	3	-1	35	1	4	11	2
FJ444600	MW_05_Ce2060_1_A1_FJ444600	Ce2060_G9	Ce2060	MW	2005	TRUE	A1	FALSE	FALSE	FALSE	FALSE	0.088	0.001	0.06	0.002	<0.0003	>10	10	>10	10	0.224	0.045	0.24	0.29	1.274	1.101	2.4	>50	>50	11.79	2.76	N332	none	N130	both	28	3	-1	8	2	-1	36	5	-2	35	1	4	7	1
KC154025	ZAkz_08_CAP330_1_E_KC154025	CAP330.2.00_F2.41	CAP330	ZAkzn	2008	TRUE	E	FALSE	FALSE	TRUE	FALSE	0.001	0.002	0.02	0.003	<0.0003	>20	>10	>20	>20	0.033	0.002	>20	0.56	4.793	0.273	3.66	27.13	>50	>50	16.8	N332	none	N130	both	23	3	-3	8	1	0	31	4	-3	34	1	5	12	2
HQ595757	ZAkz_06_2833264_1_A1_HQ595757	2833264	2833264	ZAkzn	2006	TRUE	A1	FALSE	FALSE	FALSE	FALSE	0.015	0.022	0.1	0.026	<0.0003	>20	>10	>20	>20	0.091	0.039	0.707	0.41	>25	0.388	13.59	>50	>50	>50	8.48	N334	none	N130	both	19	3	0	8	1	-1	27	4	-1	35	1	5	12	2
DQ435682	ZAkz_05_CAP45_1_A2_DQ435682	CAP45.2.00.G3	CAP45	ZAkzn	2005	TRUE	A2	FALSE	FALSE	TRUE	TRUE	<0.001	0.001	0.002	0.007	<0.0003	1.3	>10	10	>10	0.201	0.02	3.88	>10	>25	0.732	2.6	>50	>50	0.7	26	N334	none	none	both	11	2	-1	11	1	0	22	3	-1	35	1	5	3	1
KC154022	ZAkz_08_CAP317_1_E_KC154022	CAP317.2.00_D4.10	CAP317	ZAkzn	2008	TRUE	E	FALSE	FALSE	FALSE	FALSE	0.069	0.035	0.01	0.012	<0.0003	4.582	>10	>20	>20	0.599	0.133	>20	>10	>25	0.747	1.83	>50	>50	>50	0.69	N334	none	none	both	21	3	-2	6	1	-1	27	4	-3	35	1	6	6	1
HQ615952	ZAkz_06_2768732_1_A1_HQ615952	2768732_C5_16	2768732	ZAkzn	2006	TRUE	A1	FALSE	FALSE	TRUE	FALSE	0.054	0.376	0.06	1.107	0.02	>20	>10	>20	>20	0.6	0.198	0.304	1.6	2.668	3.076	1.51	3.59	>50	16.64	5.15	N334	none	none	both	24	3	-2	5	1	0	29	4	-2	34	1	5	2	0
JN681256	ZAkz_08_CAP310_1_E_JN681256	TRP310.2.00_20_2	CAP310	ZAkzn	2008	TRUE	E	FALSE	FALSE	FALSE	FALSE	0.064	0.293	0.02	0.167	0.02	>20	>10	>20	>20	0.31	0.143	6.094	0.66	>25	0.95	24.03	>50	>50	>50	49.74	none	none	N130	both	18	2	-1	5	0	-1	23	2	-2	35	1	3	5	1
DQ388515	ZM_02_ZM197M_NA_E_DQ388515	ZM197M.PB7	ZM197M	ZM	2002	NA	E	FALSE	FALSE	TRUE	TRUE	0.618	0.063	0.37	0.008	<0.0003	>10	10	>10	10	0.186	0.093	0.22	0.45	0.103	0.09	0.5	12.3	>50	19.9	3.9	none	none	N130	N160	33	5	-1	15	2	-1	48	7	-2	35	1	4	12	2
FJ444017	MW_07_Ce703010228_1_A1_FJ444017	Ce703010228_1C4	Ce703010228	MW	2007	TRUE	A1	FALSE	FALSE	FALSE	FALSE	0.105	0.015	1.97	0.001	<0.0003	>20	>10	>20	>20	0.386	0.142	0.331	0.82	0.585	0.239	3	>50	>50	8.9	4.2	none	none	N130	both	23	3	-1	12	1	-3	35	4	-4	35	1	3	2	0
HQ615951	ZAlp_06_19707346_1_A1_HQ615951	19707346_E8_C6	19707346	ZAlp	2006	TRUE	A1	FALSE	FALSE	TRUE	FALSE	>50	0.008	0.28	0.011	<0.0003	>20	>10	>20	>20	0.18	0.074	19.801	1.73	0.053	0.243	3.07	49.69	>50	2.27	3.59	none	none	N130	both	18	2	-1	7	1	-3	25	3	-4	35	1	4	8	2
JN681226	ZAkz_07_CAP237_1_A2_JN681226	CAP237.1.22_B2_2_39	CAP237	ZAkzn	2007	TRUE	A2	FALSE	FALSE	FALSE	FALSE	1.782	0.041	0.02	<0.0003	<0.0003	>20	>10	>20	>20	0.486	0.08	7.356	>10	0.089	0.288	6.53	>50	>50	>50	2.88	N334	none	none	both	25	4	-2	6	0	0	31	4	-2	35	1	4	7	1
JN681253	ZAkz_08_CAP290_0_E_JN681253	TRP290.2.00_23_6	CAP290	ZAkzn	2008	FALSE	E	FALSE	FALSE	TRUE	TRUE	0.037	0.059	0.54	0.055	0.007	16.138	>10	7.994	0.56	1.733	0.095	>20	1.98	0.47	0.448	5.73	>50	>50	>50	12.65	N332	none	N130	both	20	2	-2	8	1	-2	28	3	-4	35	1	3	12	1
HM215254	TZ_03_77_0_E_HM215254	0077.v1.c16	77	TZ	2003	FALSE	E	FALSE	FALSE	FALSE	FALSE	0.129	0.013	0.11	0.003	<0.0003	>20	>10	>20	>20	0.182	0.049	>20	1.26	1.938	0.954	6.4	>50	>50	1.7	4	N334	none	N130	both	23	3	-1	12	2	-2	35	5	-3	35	1	3	9	2
HQ595742	ZAkz_08_1245045_1_A1_HQ595742	1245045	1245045	ZAkzn	2008	TRUE	A1	FALSE	FALSE	TRUE	FALSE	0.037	0.006	0.67	0.026	<0.0003	>20	>10	>20	>20	0.86	0.312	3.298	3.44	0.994	1.937	39.9	36	>50	>50	4.1	none	N295	N130	both	30	5	2	6	1	-2	36	6	0	35	1	4	13	1
HM215326	TZ_05_6322_0_E_HM215326	6322.v4.c1	6322	TZ	2005	FALSE	E	FALSE	FALSE	FALSE	FALSE	0.118	0.006	>10	0.003	<0.0003	>20	>10	>20	>20	1.043	0.036	>20	>10	3.023	1.754	12.9	>50	>50	>50	5.5	N334	none	none	both	19	3	0	8	1	-2	27	4	-2	35	1	5	4	1
JQ352801	ZAkz_08_1170887_1_A1_JQ352801	1.17089e+06	1170887	ZAkzn	2008	TRUE	A1	FALSE	FALSE	TRUE	TRUE	0.11	0.034	0.12	3.923	0.017	>20	1.95	>20	>20	0.925	0.004	0.004	0.11	>25	2.035	25.42	>50	>50	>50	6.49	none	N295	none	both	23	3	-3	10	3	-1	33	6	-4	35	1	4	5	0
AY424138	ZM_00_ZM109F_NA_E_AY424138	ZM109F.PB4	ZM109F	ZM	2000	NA	E	FALSE	FALSE	FALSE	FALSE	0.093	0.057	0.79	>25	<0.0003	8.924	>10	10	>10	0.07	0.022	0.14	0.21	>25	0.288	0.6	>50	>50	>50	0.2	N334	none	N130	N160	11	1	-1	11	2	-1	22	3	-2	35	1	4	1	0
FJ443808	MW_07_Ce703010054_1_E_FJ443808	Ce703010054_2A2	Ce703010054	MW	2007	TRUE	E	FALSE	FALSE	TRUE	FALSE	>50	0.015	0.03	>25	0.033	>10	10	>10	10	0.163	0.091	0.37	0.53	>25	0.804	18.9	>50	>50	>50	10.3	N334	none	N130	both	11	1	-2	11	2	1	22	3	-1	34	0	6	11	1
FJ443316	ZAkz_06_CeCAP221_1_A1_FJ443316	CeCAP221_B14	CeCAP221	ZAkzn	2006	TRUE	A1	FALSE	FALSE	FALSE	FALSE	>50	0.135	0.28	14.566	0.328	>20	>10	>20	>20	0.154	0.037	0.149	0.36	1.24	0.642	5.8	>50	>50	>50	2.3	N334	none	none	both	27	4	1	9	1	-2	36	5	-1	35	1	4	6	1
FJ443639	MW_08_Ce703010131_1_A2_FJ443639	Ce703010131_1E2	Ce703010131	MW	2008	TRUE	A2	FALSE	FALSE	TRUE	TRUE	0.059	0.006	0.44	3.425	0.005	>20	>10	>20	>20	1.483	0.028	0.287	>10	6.666	1.533	9	>50	>50	>50	8.9	none	none	N130	both	18	2	-3	12	1	0	30	3	-3	35	1	3	4	1
HQ615941	ZAkz_09_21369737_1_A1_HQ615941	21369737_G11_F2	21369737	ZAkzn	2009	TRUE	A1	FALSE	FALSE	FALSE	FALSE	>50	0.027	0.04	11.009	0.002	>20	>10	>20	>20	24.659	0.046	1.025	>10	>25	3.201	3.48	45.56	>50	>50	7.31	none	none	N130	both	20	4	-1	11	2	0	31	6	-1	35	1	4	21	3
HM215278	TZ_01_234_1_E_HM215278	234-F1-16-57	234	TZ	2001	TRUE	E	FALSE	FALSE	TRUE	FALSE	0.015	0.001	0.01	<0.0003	<0.0003	0.686	>10	>20	>20	>25	1.352	>20	>10	>25	0.285	3.9	>50	>50	>50	5.4	N334	none	none	both	21	3	0	7	2	0	28	5	0	35	1	4	9	2
HQ615956	ZAlp_09_21261106_1_A1_HQ615956	21261106_C12_H2	21261106	ZAlp	2009	TRUE	A1	FALSE	FALSE	FALSE	FALSE	0.072	0.015	0.01	0.0004	<0.0003	>20	>10	>20	>20	>25	1.187	1.073	5.27	>25	1.926	22.2	>50	>50	>50	8.2	N334	none	none	both	18	3	0	9	2	0	27	5	0	35	1	3	2	0
JN681229	ZAkz_06_CAP266_0_E_JN681229	CAP266.2.00_E9_h6	CAP266	ZAkzn	2006	FALSE	E	FALSE	FALSE	TRUE	TRUE	0.034	0.292	0.17	0.056	0.001	>20	>10	>20	>20	>25	>25	>20	>10	1.969	0.616	16.41	>50	>50	27.01	>50	N334	none	N130	both	20	3	0	8	1	-2	28	4	-2	34	1	4	4	0
KC156125	ZAkz_03_705010067_1_A1_KC156125	705010067	705010067	ZAkzn	2003	TRUE	A1	FALSE	FALSE	FALSE	FALSE	0.799	0.077	0.02	0.031	<0.0003	>20	>10	>20	>20	>25	>25	>20	>10	>25	0.439	23.17	>50	>50	>50	12.45	N334	none	none	both	15	1	-1	6	2	0	21	3	-1	35	0	4	3	0
KF114890	ZAwc_09_CT565_1_E_KF114890	CT565_C7.48	CT565	ZAwc	2009	TRUE	E	FALSE	TRUE	TRUE	FALSE	0.492	0.019	0.12	<0.0003	<0.0003	>20	0.3	2.97	1.687	>25	0.513	>20	>10	0.394	0.572	15.4	22.73	>50	>50	3.86	N332	N295	none	both	22	4	1	6	1	-1	28	5	0	35	1	5	5	0
KC154028	ZAkz_10_CAP382_1_E_KC154028	CAP382.2.00_D7.19	CAP382	ZAkzn	2010	TRUE	E	TRUE	FALSE	FALSE	FALSE	1.272	0.021	0.07	<0.0003	<0.0003	9.911	6.42	5.885	0.8	>25	0.372	>20	>10	>25	1.511	18.15	>50	>50	>50	8.34	N332	none	none	both	15	2	-1	7	1	-4	22	3	-5	34	1	7	5	1
FJ443190	ZAkz_05_CeCAP210_1_A1_FJ443190	CeCAP210_TA5	CeCAP210	ZAkzn	2005	TRUE	A1	FALSE	FALSE	TRUE	TRUE	41.399	0.034	0.22	<0.0003	<0.0003	16.244	>10	>20	2.254	>25	0.921	5.72	>10	1.386	0.4	2.4	>50	>50	31.6	3.8	N332	N293	N130	N160	13	2	-2	11	2	-2	24	4	-4	35	1	4	20	3
FJ444612	MW_05_Ce2103_1_A1_FJ444612	Ce2103_E8	Ce2103	MW	2005	TRUE	A1	TRUE	FALSE	FALSE	FALSE	2.533	0.012	2.6	0.002	<0.0003	>20	>10	>20	>20	>25	>25	>20	>10	0.221	2.506	17.98	34.78	>50	3.71	3.87	N334	none	N130	both	27	3	-5	7	1	-3	34	4	-8	35	1	4	12	2
JQ352785	ZAgp_07_20417927_1_A1_JQ352785	2.04179e+07	20417927	ZAgp	2007	TRUE	A1	FALSE	FALSE	TRUE	FALSE	20.289	0.994	0.48	0.01	0.001	>20	>10	>20	>20	>25	>25	>20	>10	1.74	1.619	5.74	>50	>50	>50	3.9	N334	none	N130	both	9	2	-1	12	2	-2	21	4	-3	35	1	5	4	0
KF114888	ZAkz_10_CAP378_1_E_KF114888	CAP378.2.00_D2.5	CAP378	ZAkzn	2010	TRUE	E	FALSE	FALSE	FALSE	FALSE	3.502	9.914	>10	0.066	0.001	>20	>10	>20	>20	0.059	0.023	>20	>10	0.043	1.708	>50	>50	>50	>50	36.37	N332	none	none	both	23	3	0	6	1	-1	29	4	-1	35	1	7	13	2
HM215352	TZ_05_933_0_E_HM215352	933.v4.c4	933	TZ	2005	FALSE	E	FALSE	FALSE	TRUE	TRUE	>50	>50	>10	0.009	<0.0003	>20	>10	>20	>20	>25	0.554	>20	0.91	>25	11.095	4.6	>50	>50	>50	30.3	none	none	N130	N156	19	1	2	13	2	-4	32	3	-2	35	1	5	13	2
KC154026	ZAkz_09_CAP340_1_E_KC154026	CAP340.2.00_B3.16	CAP340	ZAkzn	2009	TRUE	E	FALSE	FALSE	FALSE	FALSE	0.409	0.102	0.04	0.027	0.003	0.103	0.52	0.014	0.006	0.049	0.01	0.237	0.04	7.503	0.272	1.19	>50	>50	>50	7.76	N332	none	none	both	23	3	0	6	1	0	29	4	0	34	1	5	2	0
FJ443274	ZAkz_05_CeCAP200_1_A2_FJ443274	CeCAP200_B8a	CeCAP200	ZAkzn	2005	TRUE	A2	FALSE	TRUE	TRUE	FALSE	0.169	0.2	0.11	0.009	0.002	0.011	0.01	0.025	0.005	0.244	0.085	0.142	0.48	>25	0.831	6.9	>50	>50	>50	9.1	N332	none	N130	both	21	2	2	9	1	-1	30	3	1	35	1	4	9	1
HM215338	TZ_05_6785_0_E_HM215338	6785.v5.c14	6785	TZ	2005	FALSE	E	FALSE	FALSE	FALSE	FALSE	>50	0.727	0.03	0.001	<0.0003	0.027	0.02	0.028	0.014	0.046	0.026	0.078	0.11	5.361	0.903	6.3	>50	>50	>50	6.4	N332	N295	none	both	19	2	0	8	1	-1	27	3	-1	35	1	3	10	2
JN681255	ZAkz_08_CAP307_1_E_JN681255	TRP307.2.00_24_1	CAP307	ZAkzn	2008	TRUE	E	FALSE	FALSE	TRUE	TRUE	>50	4.524	0.04	<0.0003	<0.0003	0.137	0.03	0.076	0.023	0.111	0.05	0.125	0.29	10.825	0.136	4.41	>50	>50	>50	4.87	N332	none	none	both	21	7	0	8	0	-2	29	7	-2	35	1	6	7	1
FJ496204	ZM_03_ZM247v1_1_A1_FJ496204	ZM247v1(Rev-)	ZM247v1	ZM	2003	TRUE	A1	FALSE	FALSE	FALSE	FALSE	32.982	0.019	0.06	0.016	<0.0003	0.036	0.08	0.042	0.021	0.155	0.025	>50	0.35	6.095	0.433	0.93	>50	>50	>50	1.49	N332	none	N130	both	16	3	1	11	1	-1	27	4	0	35	1	3	18	3
HM215324	TZ_06_6146_0_E_HM215324	6146.v7.c23	6146	TZ	2006	FALSE	E	FALSE	FALSE	TRUE	FALSE	7.01	0.071	0.19	0.005	<0.0003	0.002	0.01	0.002	<0.0003	0.581	0.132	>20	0.9	>25	3.663	>50	>50	>50	>50	7.43	N332	N295	N130	both	13	1	-1	9	1	-2	22	2	-3	35	1	3	2	0
FJ444437	MW_04_Ce1176_1_A1_FJ444437	Ce1176_A3	Ce1176	MW	2004	TRUE	A1	FALSE	FALSE	FALSE	FALSE	>50	0.587	0.01	1.264	0.041	0.022	0.03	0.022	0.007	0.811	0.175	0.22	2.25	1.406	0.676	4.6	>50	>50	>50	4.8	N332	none	none	both	17	2	-1	6	2	1	23	4	0	35	1	4	13	2
KJ598853	ZAkz_09_CAP363_1_E_KJ598853	TRP363.2.00_10_3	CAP363	ZAkzn	2009	TRUE	E	FALSE	FALSE	TRUE	TRUE	5.226	19.51	0.36	0.035	1.228	0.016	0.03	0.036	0.013	0.252	0.16	0.286	2.12	5.719	0.105	1.6	>50	>50	>50	3.47	N332	none	none	both	24	5	-1	6	1	-2	30	6	-3	35	1	5	4	0
JQ061131	ZAwc_07_CT349_1_E_JQ061131	CT349_39_16	CT349	ZAwc	2007	TRUE	E	FALSE	FALSE	FALSE	FALSE	>50	10.493	0.53	0.0004	<0.0003	0.003	0.001	0.002	0.001	0.06	0.024	0.039	0.12	0.051	0.125	5.66	>50	>50	>50	9.61	N332	none	none	both	13	2	0	9	1	-1	22	3	-1	35	1	4	12	1
HM215319	TZ_06_6022_0_E_HM215319	6022.v7.c24	6022	TZ	2006	FALSE	E	FALSE	FALSE	TRUE	FALSE	>50	>50	>10	0.001	<0.0003	0.011	0.13	0.017	0.004	0.024	0.101	0.021	1.98	>25	0.644	12.36	>50	>50	>50	4.7	N332	N295	N130	N156	20	2	-1	6	1	-1	26	3	-2	35	1	4	14	2
KF114886	ZAkz_09_CAP331_1_E_KF114886	CAP331.2.00_D7.39	CAP331	ZAkzn	2009	TRUE	E	FALSE	FALSE	FALSE	FALSE	>50	>50	>10	0.028	0.002	0.006	0.005	0.005	0.002	0.102	0.028	>20	0.4	>25	0.324	16.86	>50	>50	>50	>50	N332	none	none	both	14	1	-1	9	1	-2	23	2	-3	35	1	4	6	1
KF114894	ZAgp_08_SO032_1_E_KF114894	SO032_A2.8-1	SO032	ZAgp	2008	TRUE	E	FALSE	FALSE	TRUE	TRUE	>50	>50	>10	0.004	<0.0003	0.006	0.002	0.005	0.001	1.216	0.101	4.873	1.98	0.113	0.113	0.74	>50	>50	>50	0.6	N332	none	none	both	11	1	-2	6	1	-2	17	2	-4	35	1	4	10	1
FJ496194	ZM_03_246F_1_A1_FJ496194	246F C1G	246F	ZM	2003	TRUE	A1	FALSE	FALSE	FALSE	FALSE	>50	>50	>10	0.003	<0.0003	0.082	0.01	0.035	0.024	0.391	0.102	19.32	>10	1.024	0.979	7.9	>50	13.6	22.7	5.4	N332	N295	N130	N156	8	1	-1	9	1	-3	17	2	-4	35	0	2	10	2
HQ615946	ZAgp_08_21203310_1_A1_HQ615946	21203310_G7_C3	21203310	ZAgp	2008	TRUE	A1	FALSE	FALSE	TRUE	FALSE	2.127	>50	>10	0.003	<0.0003	0.115	0.04	0.043	0.023	8.537	1.055	5.812	>10	0.27	0.224	3.13	>50	>50	>50	0.74	N332	none	none	both	17	3	0	6	0	-1	23	3	-1	35	1	3	8	1
JN681240	ZAnw_08_Ko224_1_E_JN681240	Ko224_T87_2_4	Ko224	ZAnw	2008	TRUE	E	FALSE	FALSE	FALSE	FALSE	0.06	0.27	0.74	>25	0.023	0.006	0.002	0.011	0.002	0.04	0.039	0.047	0.41	0.038	0.099	>50	>50	>50	>50	7.17	N332	none	N130	both	21	2	2	11	2	-2	32	4	0	35	1	4	12	2
JN681233	ZAwc_07_CT140_1_E_JN681233	CT140_140_B6	CT140	ZAwc	2007	TRUE	E	FALSE	FALSE	TRUE	TRUE	0.752	0.59	3.06	0.286	0.012	0.01	0.01	0.069	0.006	0.495	0.103	0.126	>10	0.119	0.564	17.61	>50	>50	>50	3.91	N332	none	none	both	23	3	1	8	2	-2	31	5	-1	35	1	4	12	2
JN681230	ZAkz_06_CAP37_1_A2_JN681230	CAP37.1.18_D2_19	CAP37	ZAkzn	2006	TRUE	A2	FALSE	FALSE	FALSE	FALSE	0.169	2.162	1.35	11.518	<0.0003	0.003	0.004	0.005	<0.0003	3.991	0.821	19.505	3.09	0.48	1.746	27.85	>50	>50	>50	19.85	N332	none	N130	both	13	1	0	8	1	-2	21	2	-2	35	1	4	11	3
HQ595743	ZAmp_05_19157834_1_A1_HQ595743	19157834_V1	19157834	ZAmp	2005	TRUE	A1	FALSE	FALSE	TRUE	FALSE	>50	>50	>10	22.986	0.005	0.013	0.02	0.019	0.009	0.081	0.032	0.041	0.35	0.05	0.184	4.4	>50	>50	>50	6	N332	none	none	N156	17	3	0	7	1	-2	24	4	-2	35	1	5	16	3
HM215302	TZ_01_346_1_E_HM215302	346_F4_D2_12	346	TZ	2001	TRUE	E	FALSE	FALSE	FALSE	FALSE	>50	>50	>10	>25	0.052	0.047	0.04	0.051	0.035	0.308	0.04	2.768	0.81	0.071	0.198	2	4.3	>50	2.1	0.15	N332	none	N130	N156	29	4	-2	7	0	1	36	4	-1	35	1	4	9	2
DQ388516	ZM_03_ZM214M_NA_E_DQ388516	ZM214M.PL15	ZM214M	ZM	2003	NA	E	FALSE	FALSE	TRUE	TRUE	>50	>50	>10	>25	0.008	0.288	0.23	0.415	0.094	0.167	0.05	0.06	0.63	0.066	0.599	4	>50	>50	3	8	N332	N293	N130	N156	22	3	-2	9	1	-3	31	4	-5	35	1	4	11	2
KF114887	ZAkz_09_CAP332_1_E_KF114887	CAP332.2.00_C10.1	CAP332	ZAkzn	2009	TRUE	E	FALSE	FALSE	FALSE	FALSE	>50	>50	>10	>25	0.062	0.187	0.02	0.14	0.161	0.261	0.015	0.389	0.23	>25	0.616	10.16	>50	>50	>50	26.72	N332	none	none	both	25	2	-2	7	0	-1	32	2	-3	35	1	4	1	0
KF114891	ZAwc_07_CT810_1_E_KF114891	CT810_G4-7	CT810	ZAwc	2007	TRUE	E	FALSE	FALSE	TRUE	FALSE	0.054	4.213	0.09	2.569	0.066	0.095	0.06	0.264	0.104	0.31	0.093	1.191	0.51	>25	0.34	7.87	>50	>50	>50	8.36	N332	N295	none	both	21	4	-1	8	1	1	29	5	0	35	1	4	5	0
JN681249	ZAgp_08_So706_1_E_JN681249	So706_T10b_3	So706	ZAgp	2008	TRUE	E	FALSE	FALSE	FALSE	FALSE	1.66	0.118	1.66	3.252	0.108	0.072	0.04	0.744	0.036	0.612	0.375	0.155	2.21	3.86	2.628	>50	>50	>50	>50	7.09	N332	N295	none	both	30	3	1	9	2	-2	39	5	-1	35	1	4	7	2
KC154013	BW_05_2865_1_A2_KC154013	2865_A11.12	2865	BW	2005	TRUE	A2	FALSE	FALSE	TRUE	TRUE	2.422	0.213	0.16	9.989	0.123	1.05	0.05	2.057	1.032	0.352	0.113	0.268	0.88	2.751	1.706	11.69	>50	>50	>50	18.93	N332	N295	none	both	23	3	-1	6	2	-2	29	5	-3	35	1	4	5	1
FJ443670	ZAgp_07_Ce704010083_1_A2_FJ443670	Ce704010083_B8	Ce704010083	ZAgp	2007	TRUE	A2	FALSE	TRUE	FALSE	FALSE	2.772	0.115	0.31	0.237	0.016	0.759	0.29	0.238	0.079	1.325	0.416	0.506	2.26	13.785	0.35	3.6	>50	>50	>50	8.2	N332	none	N130	both	31	4	0	6	1	-1	37	5	-1	35	1	4	8	1
KJ700458	MW_08_CH0694_1_A2_KJ700458	CH064.env	CH0694	MW	2008	TRUE	A2	FALSE	FALSE	TRUE	FALSE	1.957	1.032	3.54	0.035	0.003	0.297	0.04	0.246	0.087	>25	0.111	0.647	>10	1.658	3.089	42.63	>50	5.407	>50	3.297	N332	N295	none	both	23	4	0	9	1	-2	32	5	-2	35	1	3	12	2
HM215308	TZ_04_377_0_E_HM215308	377.v4.c09	377	TZ	2004	FALSE	E	FALSE	FALSE	FALSE	FALSE	3.037	2.337	>10	0.679	0.002	0.337	0.05	0.354	0.114	1.258	0.388	>20	2.26	>25	1.784	31.6	>50	>50	>50	27.8	N332	N295	N130	both	25	3	0	6	1	-1	31	4	-1	35	1	4	8	0
DQ422948	ZM_02_ZM215F_NA_E_DQ422948	ZM215F.PB8	ZM215F	ZM	2002	NA	E	TRUE	FALSE	TRUE	TRUE	>50	0.008	0.02	>25	>25	0.01	0.06	0.028	0.006	0.058	0.041	0.018	0.17	0.365	0.067	0.4	>50	>50	>50	14	N332	none	N130	both	11	2	-1	4	0	1	15	2	0	35	1	6	4	0
FJ444103	ZAgp_07_Ce704809221_1_A1_FJ444103	Ce704809221_1B3	Ce704809221	ZAgp	2007	TRUE	A1	FALSE	FALSE	FALSE	FALSE	0.224	0.28	0.09	>25	0.541	0.043	0.07	0.084	0.011	0.244	0.154	0.08	0.55	0.179	0.018	0.1	>50	>50	14.95	1.5	N332	none	none	both	30	4	0	11	2	-1	41	6	-1	35	1	4	12	2
KF114893	ZAgp_08_Me178_1_E_KF114893	Me178_G6.16	Me178	ZAgp	2008	TRUE	E	FALSE	TRUE	TRUE	FALSE	0.996	0.02	0.03	8.835	0.643	0.166	0.02	0.018	0.015	0.263	0.047	0.425	0.4	>25	0.15	4.58	>50	>50	>50	0.54	N332	none	none	both	28	5	-1	11	2	0	39	7	-1	34	1	5	15	3
JN681234	ZAwc_07_CT431_1_E_JN681234	CT431_G6_6	CT431	ZAwc	2007	TRUE	E	FALSE	FALSE	FALSE	FALSE	>50	0.039	0.08	>25	>25	0.124	0.01	0.156	0.06	1.262	0.577	2.517	1.29	0.836	0.087	4.7	>50	21.08	>50	17.43	N332	none	none	both	17	3	1	11	2	-1	28	5	0	35	1	4	9	1
FJ444421	MW_04_Ce1172_1_A1_FJ444421	Ce1172_H1	Ce1172	MW	2004	TRUE	A1	FALSE	FALSE	TRUE	TRUE	2.409	0.021	0.08	5.526	3.188	0.007	0.04	0.019	0.005	>25	>25	>50	>10	>25	0.559	0.32	>50	0.59	>50	4.96	N332	N295	N130	both	19	3	-1	12	2	-2	31	5	-3	35	1	4	7	0
HM215336	TZ_04_6644_0_E_HM215336	6644.v2.c33	6644	TZ	2004	FALSE	E	FALSE	FALSE	FALSE	FALSE	>50	>50	0.02	>25	>25	0.057	0.01	0.04	0.013	0.065	0.019	0.092	0.09	>25	0.034	3.2	>50	>50	0.8	0.07	N332	N295	N130	both	28	3	-1	9	1	-2	37	4	-3	35	1	3	10	2
JN967791	ZAkz_05_CAP174_1_E_JN967791	CAP174.1.06_F3_1B	CAP174	ZAkzn	2005	TRUE	E	FALSE	FALSE	TRUE	FALSE	>50	>50	0.01	>25	>25	0.004	0.002	0.009	0.002	0.004	0.002	19.454	0.05	>25	>25	2.1	>50	>50	>50	3	N332	none	none	both	20	2	1	6	1	0	26	3	1	35	1	4	5	0
JN681252	ZAgp_07_So225_1_E_JN681252	So225_H11_12	So225	ZAgp	2007	TRUE	E	FALSE	FALSE	FALSE	FALSE	0.054	0.837	0.32	>25	>25	0.003	0.01	0.002	<0.0003	0.762	0.415	0.588	2.06	3.923	>25	>50	>50	>50	>50	5.66	N332	none	N130	both	12	1	-1	6	1	-1	18	2	-2	35	1	4	11	3
FJ444315	MW_04_Ce0665_1_A2_FJ444315	Ce0665_F2	Ce0665	MW	2004	TRUE	A2	FALSE	FALSE	TRUE	TRUE	0.289	48.627	>10	>25	>25	0.056	0.004	0.114	0.025	0.275	0.148	0.125	0.48	0.538	0.245	2.2	29.4	6.5	>50	16.1	N332	N295	none	both	12	2	0	6	2	-1	18	4	-1	35	1	4	21	3
HQ595748	ZAgp_08_20803520_1_A1_HQ595748	20803520	20803520	ZAgp	2008	TRUE	A1	FALSE	FALSE	FALSE	FALSE	0.341	13.019	4.19	>25	>25	0.062	0.02	0.108	0.034	0.528	0.105	0.335	1.72	>25	2.361	17.23	>50	>50	>50	9.69	N332	none	N130	both	17	3	0	16	3	-3	33	6	-3	35	1	3	6	1
KC154015	BW_06_3603_1_A1_KC154015	3603_C11.13	3603	BW	2006	TRUE	A1	FALSE	FALSE	TRUE	FALSE	>50	6.223	0.26	>25	>25	0.026	0.04	0.027	0.008	0.086	0.048	0.015	0.31	0.074	>25	1.32	>50	>50	>50	6.88	N332	none	N130	both	30	5	0	15	1	0	45	6	0	35	1	5	11	1
KC156130	ZAkz_03_705010198_1_A1_KC156130	705010198	705010198	ZAkzn	2003	TRUE	A1	FALSE	FALSE	FALSE	FALSE	1.56	25.503	>10	>25	>25	0.052	0.01	0.048	0.004	0.028	0.012	0.024	0.13	3.678	1.216	35.2	>50	>50	>50	6.5	N332	N295	none	both	23	2	0	9	1	0	32	3	0	35	1	3	2	0
HQ615947	ZAgp_09_21492713_1_A1_HQ615947	21492713_B11_E3	21492713	ZAgp	2009	TRUE	A1	FALSE	TRUE	TRUE	TRUE	>50	>50	>10	>25	>25	0.005	0.004	0.015	0.002	0.05	0.021	0.089	0.14	0.346	0.787	8.28	>50	>50	7.9	11.84	N332	none	N130	N156	23	3	1	8	1	-1	31	4	0	35	1	4	7	0
JN681236	ZAwc_09_CT823_1_A1_JN681236	CT823_B6_1	CT823	ZAwc	2009	TRUE	A1	FALSE	FALSE	FALSE	FALSE	>50	>50	>10	>25	>25	0.023	0.01	0.026	0.009	0.14	0.072	0.101	0.06	0.382	0.629	8.62	>50	>50	>50	10.63	N332	none	none	both	14	3	-1	12	2	-2	26	5	-3	35	1	4	9	1
HQ615943	ZAgp_08_20883229_1_A1_HQ615943	20883229_C9_H6	20883229	ZAgp	2008	TRUE	A1	FALSE	FALSE	TRUE	FALSE	>50	>50	>10	>25	>25	0.061	0.01	0.006	0.009	0.131	0.024	18.336	0.4	0.05	0.27	3.97	45.96	>50	>50	16	N332	N295	N130	both	18	2	0	12	1	1	30	3	1	34	1	4	10	1
FJ443999	MW_07_7030102001E5_1_A1_FJ443999	7030102001E5(Rev-)	703000000000000	MW	2007	TRUE	A1	FALSE	FALSE	FALSE	FALSE	>50	>50	>10	>25	>25	0.016	0.02	0.009	0.003	0.196	0.088	0.29	0.54	0.105	3.384	23.49	>50	3.1	>50	2.65	N332	N295	N130	N156	17	3	0	9	1	-3	26	4	-3	35	1	5	9	1
KC154016	ZAkz_08_CA240_1_E_KC154016	CA240_A5.5	CA240	ZAkzn	2008	TRUE	E	FALSE	FALSE	TRUE	TRUE	>50	>50	>10	>25	>25	0.005	0.01	0.004	<0.001	0.298	0.143	0.631	1.33	0.215	1.946	13.92	>50	16.1	>50	8.94	N332	N295	none	both	13	2	-1	10	1	-3	23	3	-4	35	1	5	12	3
KC154012	BW_04_1811_1_A2_KC154012	1811_B3.23	1811	BW	2004	TRUE	A2	FALSE	TRUE	FALSE	FALSE	>50	>50	>10	>25	>25	0.038	0.04	0.036	0.016	0.855	0.111	0.84	2.08	0.427	0.466	2.92	>50	>50	>50	40.31	N332	none	N130	both	16	2	0	9	1	-2	25	3	-2	35	1	5	7	1
HM215317	TZ_01_556_0_E_HM215317	556_F2_3_25	556	TZ	2001	FALSE	E	FALSE	FALSE	TRUE	FALSE	>50	>50	>10	>25	>25	0.056	0.04	0.078	0.029	0.881	0.173	4.418	3.32	0.418	0.458	15.9	>50	>50	>50	4.7	N332	none	N130	N156	21	3	-1	15	2	-1	36	5	-2	35	1	4	10	2
DQ411853	ZAkz_98_Du172_NA_E_DQ411853	Du172.17	Du172	ZAkzn	1998	NA	E	FALSE	FALSE	FALSE	FALSE	>50	5.179	0.17	>25	>25	0.062	0.03	0.049	0.004	0.27	0.14	1.19	>10	0.052	0.002	0.3	>50	>50	1	1.7	N332	N295	N130	both	24	3	1	12	2	-2	36	5	-1	35	1	4	6	1
JN681219	ZAwc_09_CA146_0_E_JN681219	CA146_H3_3	CA146	ZAwc	2009	FALSE	E	FALSE	FALSE	TRUE	TRUE	>50	>50	>10	>25	0.053	0.006	0.02	0.013	0.001	0.54	0.091	0.578	>10	>25	0.015	0.47	>50	>50	>50	21.99	N332	none	N130	N156	21	4	0	8	1	0	29	5	0	35	1	4	15	2
JN681257	ZAkz_09_CAP343_1_E_JN681257	TRP343.2.00_21_2	CAP343	ZAkzn	2009	TRUE	E	FALSE	FALSE	FALSE	FALSE	>50	>50	>10	>25	>25	0.023	0.01	0.042	0.02	1.676	0.486	0.106	5.46	>25	0.009	0.38	>50	>50	30.89	3.86	N332	N295	none	both	25	5	0	6	1	-2	31	6	-2	35	1	4	4	0
JN681248	ZAgp_08_So405_1_E_JN681248	So405_T24_5	So405	ZAgp	2008	TRUE	E	FALSE	FALSE	TRUE	FALSE	>50	>50	>10	>25	>25	0.012	0.32	0.001	0.004	1.166	0.459	0.33	3.41	1.895	0.09	0.2	>50	>50	>50	10.4	N332	none	none	both	21	2	0	7	1	1	28	3	1	35	1	3	1	0
JN681231	ZAkz_06_CAP40_1_E_JN681231	CAP40.2.01_A3_5	CAP40	ZAkzn	2006	TRUE	E	FALSE	FALSE	FALSE	FALSE	>50	>50	>10	>25	>25	0.038	0.05	0.052	0.033	0.089	0.011	6.24	>10	>25	0.118	1.59	>50	>50	>50	7.72	N332	none	N130	N156	19	3	-2	7	1	1	26	4	-1	35	1	4	2	0
JN967790	ZAkz_06_CAP136_1_E_JN967790	CAP136.1.16_E6_1	CAP136	ZAkzn	2006	TRUE	E	FALSE	FALSE	TRUE	TRUE	>50	>50	>10	>25	>25	0.033	>10	0.05	0.008	2.571	0.17	0.253	>10	0.036	0.362	10.99	>50	>50	7.42	0.88	N332	none	N130	N156	21	2	-2	6	1	-3	27	3	-5	35	1	6	7	1
JN681222	ZAkz_08_CA457_1_E_JN681222	CA457_H1_1	CA457	ZAkzn	2008	TRUE	E	FALSE	FALSE	FALSE	FALSE	>50	35.636	>10	>25	>25	0.027	1.84	0.017	0.011	0.78	0.222	>20	1.43	0.511	0.268	4.04	>50	>50	>50	15.76	N332	none	N130	both	21	3	0	3	0	-1	24	3	-1	35	1	4	25	5
HQ615949	ZAgp_09_21502011_1_NA_HQ615949	21502011_F12_E2	21502011	ZAgp	2009	TRUE	NA	FALSE	FALSE	TRUE	FALSE	>50	>50	>10	>25	>25	0.017	>10	0.016	0.011	5.581	0.605	1.582	9.77	10.472	0.176	4	>50	>50	>50	5.87	N332	none	none	both	22	3	-2	6	1	-2	28	4	-4	35	1	4	4	0
JN681227	ZAkz_05_CAP258_0_E_JN681227	CAP258.2.00_X_23	CAP258	ZAkzn	2005	FALSE	E	FALSE	FALSE	FALSE	FALSE	0.399	2.005	5.71	1.785	0.084	>20	>10	>20	>20	0.66	0.282	0.15	0.45	>25	0.475	8.18	>50	>50	>50	35.71	N334	none	N130	both	20	2	-1	11	1	-2	31	3	-3	35	1	4	0	0
KC156129	ZAkz_03_705010185_1_A1_KC156129	705010185	705010185	ZAkzn	2003	TRUE	A1	FALSE	FALSE	TRUE	TRUE	0.358	0.988	3.27	>25	0.211	>20	>10	>20	>20	0.737	0.262	0.05	>10	0.37	1.065	18.9	>50	>50	>50	5	none	N293	N130	both	22	3	-1	8	1	-2	30	4	-3	35	1	4	3	0
KC154024	ZAkz_08_CAP326_1_E_KC154024	CAP326.2.00_D9.2	CAP326	ZAkzn	2008	TRUE	E	FALSE	FALSE	FALSE	FALSE	0.085	2.716	>10	>25	>25	>20	0.06	>20	>20	2.723	0.298	0.341	1.59	22.128	2.949	40.42	>50	>50	7.2	7.71	none	N295	N130	both	19	2	-1	14	1	1	33	3	0	35	1	4	2	0
DQ435684	ZAkz_05_CAP244_NA_E_DQ435684	CAP244.2.00.D3	CAP244	ZAkzn	2005	NA	E	FALSE	FALSE	TRUE	FALSE	8.406	9.013	0.03	>25	>25	>20	>10	>20	>20	0.494	0.138	0.12	0.3	0.344	0.512	1.9	>50	>50	>50	8.9	none	none	none	both	36	5	-1	6	1	-1	42	6	-2	35	1	3	10	2
JN967792	ZAkz_07_CAP220_1_E_JN967792	CAP220.2.00_A8_5B	CAP220	ZAkzn	2007	TRUE	E	FALSE	FALSE	FALSE	FALSE	>50	>50	0.02	>25	>25	>20	>10	>20	>20	0.057	0.005	>20	0.05	>25	0.917	7.1	>50	>50	>50	2.8	none	none	N130	both	18	2	0	11	2	0	29	4	0	35	1	3	10	1
HM215318	TZ_01_569_0_E_HM215318	569-F1_37_10	569	TZ	2001	FALSE	E	FALSE	FALSE	TRUE	TRUE	4.057	>50	>10	>25	>25	>20	>10	0.869	7.322	0.113	0.016	0.226	0.3	0.716	2.219	49.1	>50	>50	>50	14.4	N332	none	none	N160	17	3	-1	13	1	-3	30	4	-4	34	1	5	5	1
KF114885	ZAkz_08_CAP327_1_E_KF114885	CAP327.2.00_C6.37	CAP327	ZAkzn	2008	TRUE	E	FALSE	FALSE	FALSE	FALSE	6.703	41.187	2.19	>25	>25	>20	>10	0.576	16.521	0.205	0.095	0.09	0.39	>25	2.297	26.64	>50	>50	>50	6.55	N332	none	N130	both	20	1	-1	10	2	0	30	3	-1	34	1	5	8	1
FJ443841	ZAkz_07_CeCAP188_1_A1_FJ443841	CeCAP188_1_D1_14(Rev-)	CeCAP188	ZAkzn	2007	TRUE	A1	FALSE	FALSE	TRUE	FALSE	>50	>50	8.37	>25	>25	1.579	>10	>20	>20	0.067	0.014	1.364	0.18	0.079	0.456	3.8	>50	>50	>50	7.9	none	none	none	both	16	3	-1	5	1	-1	21	4	-2	35	1	5	8	1
JN967794	ZAkz_06_CAP269_1_E_JN967794	CAP269.2.00_F11_1	CAP269	ZAkzn	2006	TRUE	E	FALSE	FALSE	FALSE	FALSE	4.386	>50	>10	>25	>25	>20	>10	>20	>20	0.11	0.027	0.055	0.11	0.028	0.447	6.2	>50	>50	>50	8.6	N332	none	N130	both	28	4	2	9	1	-3	37	5	-1	34	1	4	5	1
HQ595756	ZAnc_09_21283649_1_A1_HQ595756	21283649	21283649	ZAnc	2009	TRUE	A1	FALSE	FALSE	TRUE	TRUE	0.86	18.207	2.42	>25	>25	>20	>10	>20	>20	0.1	0.027	0.165	0.31	0.212	0.422	29	>50	>50	6.3	11.4	none	N295	none	both	21	4	0	13	2	-2	34	6	-2	35	1	2	13	2
JQ352789	ZAmp_08_20355851_1_A1_JQ352789	2.03559e+07	20355851	ZAmp	2008	TRUE	A1	FALSE	FALSE	FALSE	FALSE	1.231	>50	>10	>25	6.84	>20	>10	>20	>20	0.433	0.169	0.175	1.01	0.247	0.662	>50	>50	>50	>50	18.24	N332	N295	N130	both	20	2	-1	26	4	-1	46	6	-2	34	1	4	3	0
HQ595751	ZAgp_09_20965238_1_A1_HQ595751	20965238	20965238	ZAgp	2009	TRUE	A1	FALSE	FALSE	TRUE	FALSE	>50	>50	>10	>25	0.517	>20	>10	>20	>20	0.222	0.083	0.157	1.1	0.129	1.642	>50	>50	>50	2.88	2.04	N334	none	none	both	17	2	0	15	1	-3	32	3	-3	35	1	3	11	1
FJ444561	MW_05_Ce2010_1_A2_FJ444561	Ce2010_F5	Ce2010	MW	2005	TRUE	A2	FALSE	FALSE	FALSE	FALSE	>50	>50	>10	>25	>25	>10	10	>10	10	0.175	0.088	0.05	0.32	0.837	0.971	>50	17.2	>50	10.4	17	N334	none	none	both	27	3	-1	15	1	-3	42	4	-4	35	1	5	8	2
KF114895	ZAgp_08_SO607_1_E_KF114895	SO607_B6.9	SO607	ZAgp	2008	TRUE	E	FALSE	FALSE	TRUE	TRUE	>50	>50	>10	>25	>25	>20	>10	>20	>20	0.342	0.059	0.124	0.49	0.502	3.142	>50	>50	>50	16.95	2.95	N334	none	N130	both	27	5	-1	19	1	-1	46	6	-2	35	1	4	6	1
HQ615955	ZAkz_07_2891391_1_A1_HQ615955	2891391_A2_E1	2891391	ZAkzn	2007	TRUE	A1	FALSE	FALSE	FALSE	FALSE	>50	>50	>10	>25	>25	>20	>10	12.928	6.727	0.161	0.048	1.736	1.16	>25	0.906	16.81	>50	>50	>50	16.51	N332	none	none	N156	15	2	1	8	2	0	23	4	1	34	1	5	6	1
HQ595766	ZAkz_07_2969249_1_A2_HQ595766	2969249	2969249	ZAkzn	2007	TRUE	A2	TRUE	FALSE	TRUE	FALSE	>50	>50	>10	>25	>25	>20	>10	>20	>20	0.93	0.222	0.64	1.37	19.391	0.921	10.83	>50	>50	>50	0.23	N334	N295	none	N156	21	3	-1	10	1	1	31	4	0	35	1	5	7	0
HM215305	TZ_05_3637_0_E_HM215305	3637.v5.c3	3637	TZ	2005	FALSE	E	FALSE	FALSE	FALSE	FALSE	>50	>50	>10	>25	>25	>20	>10	>20	>20	0.465	0.173	>20	3.05	>25	1.981	18.8	>50	>50	>50	27.6	N332	none	none	N156	12	1	-1	15	2	0	27	3	-1	35	1	6	9	1
JN967798	ZAgp_07_722_1_A1_JN967798	722_G4_16	722	ZAgp	2007	TRUE	A1	FALSE	FALSE	TRUE	TRUE	0.085	0.369	0.05	>25	>25	0.01	>10	0.006	0.002	0.43	0.054	4.086	>10	0.289	0.316	6.8	>50	>50	>50	5.4	N332	none	N130	both	22	3	-3	4	0	-1	26	3	-4	35	1	4	3	0
HM215289	TZ_05_3168_0_E_HM215289	3168.v4.c10	3168	TZ	2005	FALSE	E	FALSE	FALSE	FALSE	FALSE	0.013	0.045	0.05	>25	1.538	0.318	>10	0.382	0.18	0.05	0.044	0.073	0.1	0.334	1.217	9.8	5.5	>50	>50	11.4	N332	none	none	both	23	3	-2	8	2	0	31	5	-2	35	1	3	12	1
KF114884	ZAkz_08_CAP291_0_E_KF114884	CAP291.2.00_H2.15	CAP291	ZAkzn	2008	FALSE	E	FALSE	FALSE	TRUE	FALSE	0.076	0.947	0.72	>25	>25	0.051	>10	0.083	0.037	0.173	0.023	0.095	0.58	>25	0.169	5.8	>50	>50	32.37	6.32	N332	N293	N130	both	29	4	-1	6	1	-1	35	5	-2	34	1	4	13	2
JQ352799	ZAkz_08_1143465_0_A1_JQ352799	1.14347e+06	1143465	ZAkzn	2008	FALSE	A1	FALSE	FALSE	FALSE	FALSE	0.029	1.707	8.38	>25	>25	2.588	0.28	0.298	0.81	0.018	0.009	0.028	0.08	0.783	0.024	3.3	>50	>50	>50	0.58	N332	none	N130	both	20	2	-3	7	1	0	27	3	-3	35	1	5	8	1
JN681221	ZAkz_07_CA392_1_A1_JN681221	CA392_H2_6	CA392	ZAkzn	2007	TRUE	A1	FALSE	FALSE	TRUE	TRUE	0.004	0.095	>10	1.984	0.112	1.248	0.11	0.086	0.092	0.162	0.088	0.036	0.18	1.479	0.129	2.38	>50	9.47	>50	12.86	N332	N295	N130	both	26	4	0	5	1	-1	31	5	-1	35	1	4	7	1
JQ352794	ZAkz_08_1107356_1_A2_JQ352794	1.10736e+06	1107356	ZAkzn	2008	TRUE	A2	FALSE	FALSE	FALSE	FALSE	0.033	0.396	1.16	18.274	0.163	>20	0.78	0.103	0.402	0.391	0.044	0.528	2.09	>25	0.254	4.15	>50	>50	>50	0.35	N332	none	N130	both	21	1	-2	7	1	-3	28	2	-5	35	1	4	8	2
KC247557	MW_08_CH0505_1_A2_KC247557	CH0505.w4.3	CH0505	MW	2008	TRUE	A2	FALSE	FALSE	TRUE	FALSE	>50	0.01	0.11	>25	>25	>20	>10	>20	>20	0.031	0.013	0.011	0.02	0.013	0.019	1.77	>50	>50	0.02	0.07	N334	none	N130	both	12	2	-1	6	1	-1	18	3	-2	35	1	3	15	2
FJ444395	MW_04_Ce1086_1_A1_FJ444395	Ce1086_B2	Ce1086	MW	2004	TRUE	A1	FALSE	FALSE	FALSE	FALSE	>50	>50	>10	1.254	0.0004	0.003	>10	10	0.542	0.2	0.088	0.09	0.42	0.074	0.432	0.3	>50	>50	14.8	1.7	N334	none	N130	N156	12	1	-2	9	1	-1	21	2	-3	35	1	5	12	2
JN681246	ZAgp_07_So431_1_E_JN681246	So431_C1_1	So431	ZAgp	2007	TRUE	E	TRUE	FALSE	TRUE	TRUE	35.309	>50	0.34	>25	>25	0.021	>10	>20	0.577	0.354	0.012	0.198	0.56	0.072	0.161	2.5	>50	>50	2.6	4.4	N332	none	none	both	19	3	2	12	2	-3	31	5	-1	35	1	5	8	1
JN681220	ZAkz_08_CA327_0_E_JN681220	CA327_D2_2	CA327	ZAkzn	2008	FALSE	E	FALSE	FALSE	FALSE	FALSE	>50	>50	0.57	>25	>25	0.854	>10	0.001	0.001	0.029	0.009	0.048	0.16	0.032	0.369	9.74	>50	>50	>50	38.75	N332	none	none	both	14	2	-1	8	1	-1	22	3	-2	34	1	3	3	0
AY424079	ZM_98_ZM135M_NA_E_AY424079	ZM135M.PL10a	ZM135M	ZM	1998	NA	E	FALSE	FALSE	TRUE	FALSE	>50	>50	>10	>25	>25	0.73	>10	0.061	0.07	0.066	0.033	0.03	0.58	>25	0.127	0.6	>50	>50	>50	6.1	N332	none	none	both	17	2	1	15	2	-3	32	4	-2	35	1	4	2	0
FJ444366	MW_03_Ce0089_1_E_FJ444366	Ce0089_G2	Ce0089	MW	2003	TRUE	E	FALSE	FALSE	FALSE	FALSE	>50	>50	>10	>25	>25	0.081	>10	0.03	0.045	0.05	0.03	0.109	0.25	>25	0.477	6	>50	>50	>50	3.7	N332	none	none	N156	23	3	-1	7	1	0	30	4	-1	35	1	6	9	2
JN681241	ZAnw_08_Ko426_1_E_JN681241	Ko426_T78_10	Ko426	ZAnw	2008	TRUE	E	FALSE	FALSE	TRUE	TRUE	>50	>50	>10	>25	>25	>20	>10	0.049	0.194	0.493	0.185	0.107	0.4	1.393	0.042	5.51	>50	>50	>50	9.4	N332	none	N130	N156	23	4	-1	11	2	-1	34	6	-2	34	1	3	1	0
JN681254	ZAkz_08_CAP292_1_E_JN681254	TRP292.2.00_12_4	CAP292	ZAkzn	2008	TRUE	E	FALSE	FALSE	FALSE	FALSE	>50	>50	>10	>25	>25	0.262	0.14	0.123	0.041	0.276	0.096	0.106	0.51	0.187	0.333	4.29	>50	>50	>50	11.05	N332	none	none	both	30	5	1	10	1	-4	40	6	-3	35	1	5	2	0
HQ595763	ZAmp_07_20258279_1_A2_HQ595763	20258279_V2	20258279	ZAmp	2007	TRUE	A2	FALSE	FALSE	TRUE	FALSE	>50	>50	>10	>25	>25	7.389	0.03	0.053	0.017	0.156	0.104	0.303	0.54	0.236	1.395	15.4	>50	>50	>50	2.3	N332	none	none	both	27	2	-1	13	2	-2	40	4	-3	35	1	4	12	1
JN967797	ZAwc_08_CT885_1_E_JN967797	CT885_H3_2	CT885	ZAwc	2008	TRUE	E	FALSE	FALSE	FALSE	FALSE	>50	>50	>10	>25	>25	7.635	0.04	0.061	0.024	1.528	0.386	0.104	2.38	0.132	0.736	8.6	>50	>50	23.4	12.8	N332	none	none	both	21	3	-1	7	0	-1	28	3	-2	35	1	5	2	0
JN681225	ZAkz_05_CAP225_1_A2_JN681225	CAP225.1.06_A2_18	CAP225	ZAkzn	2005	TRUE	A2	FALSE	FALSE	TRUE	TRUE	0.187	0.544	>10	18.885	>25	0.552	0.06	0.25	0.276	13.206	5.152	6.174	1.17	0.234	0.885	15.99	>50	>50	>50	21.71	N332	none	N130	N160	28	4	-1	8	1	0	36	5	-1	35	1	4	4	0
KF114882	BW_07_B005582_1_A2_KF114882	B005582-7_G7.8	B005582	BW	2007	TRUE	A2	TRUE	FALSE	FALSE	FALSE	>50	>50	>10	>25	>25	6.839	0.03	0.034	0.027	>25	2.378	>20	>10	0.328	0.382	23.64	>50	>50	>50	2.09	N332	N295	none	both	22	4	-2	9	2	-1	31	6	-3	35	1	4	7	1
HM215263	TZ_04_984_0_E_HM215263	0984.v2.c2	984	TZ	2004	FALSE	E	FALSE	TRUE	TRUE	FALSE	2.21	12.572	>10	>25	>25	0.264	>10	0.954	0.139	0.901	0.282	>20	1.49	0.547	1.086	23.1	>50	>50	>50	17.2	N332	none	none	both	28	4	-1	8	1	-2	36	5	-3	35	1	3	15	2
HQ595747	ZAgp_08_20721190_1_A1_HQ595747	20721190	20721190	ZAgp	2008	TRUE	A1	FALSE	FALSE	FALSE	FALSE	>50	>50	9.69	>25	>25	1.203	0.15	0.611	0.28	6.462	0.428	>20	>10	>25	0.281	13.77	46.58	2.07	>50	3.35	N332	N295	N130	both	24	4	-1	9	2	-2	33	6	-3	35	1	3	13	1
HQ595753	ZAnc_09_21197826_1_A1_HQ595753	21197826_V1	21197826	ZAnc	2009	TRUE	A1	FALSE	FALSE	TRUE	TRUE	>50	46.913	>10	>25	>25	1.93	0.29	0.551	0.241	2.145	0.366	>20	>10	>25	3.749	41.6	>50	>50	>50	17.4	N332	none	N130	both	18	3	-1	8	1	0	26	4	-1	35	1	4	9	1
HM215354	TZ_01_98_1_E_HM215354	98-F4_H5-13	98	TZ	2001	TRUE	E	FALSE	FALSE	FALSE	FALSE	>50	>50	>10	>25	>25	1.107	0.53	0.962	0.677	>25	4.681	>20	>10	>25	1.419	>50	>50	>50	>50	13.6	N332	none	N130	N156	15	2	0	17	3	-1	32	5	-1	35	1	3	16	2
HM215335	TZ_04_6631_0_E_HM215335	6631.v3.c10	6631	TZ	2004	FALSE	E	FALSE	FALSE	TRUE	FALSE	>50	>50	>10	>25	>25	>20	9.53	0.341	1.3	2.191	0.121	>20	>10	>25	0.426	>50	>50	>50	>50	3.5	N332	N295	none	both	33	2	0	13	1	-3	46	3	-3	35	1	4	12	3
HM215328	TZ_03_6471_0_E_HM215328	6471.v1.c16	6471	TZ	2003	FALSE	E	FALSE	FALSE	FALSE	FALSE	>50	>50	>10	>25	>25	>20	>10	2.202	8.899	>25	>25	>20	>10	>25	2.873	19.9	>50	>50	>50	3.2	N332	none	N130	both	33	3	-2	5	1	-1	38	4	-3	35	1	2	13	1
[truncated: 6 more columns]
